# Supplementary material for: Symptomatic Chikungunya Virus Infection and Pregnancy Outcomes: A Nested Case-Control Study in French Guiana
Source: Viruses. 2022 Dec 2;14(12):2705. doi: 10.3390/v14122705 (PMC9787529; doi:10.3390/v14122705)
Supplement: Supplementary file 1 [file viruses-14-02705-s001.zip]

Archive with 1 entries (1 files):
- viruses-2026815-supplementary.pdf
